# Supplementary material for: Comparison of the metabolic activation of environmental carcinogens in mouse embryonic stem cells and mouse embryonic fibroblasts
Source: Toxicol In Vitro. 2015 Feb;29(1):34–43. doi: 10.1016/j.tiv.2014.09.004 (PMC4258613; doi:10.1016/j.tiv.2014.09.004)
Supplement: Transparency document [file mmc1.zip]

Archive with 10 entries (10 files):
- 5.Cornelius.pdf
- 6.Wei.pdf
- 7.Hollstein.pdf
- 8.Phillips.pdf
- 9.Arlt.pdf
- 10.Schmeiser.pdf
- 1.Krais.pdf
- 2.Muehlbauer.pdf
- 3.Kucab.pdf
- 4.Chinbuah.pdf
